# Supplementary material for: Parasitoid Causes Cascading Effects on Plant-Induced Defenses Mediated Through the Gut Bacteria of Host Caterpillars
Source: Front Microbiol. 2021 Sep 6;12:708990. doi: 10.3389/fmicb.2021.708990 (PMC8452159; doi:10.3389/fmicb.2021.708990)
Supplement: Supplementary Data Sheet 3 — Detailed information of OTU distribution and taxonmy in individual sample. [file Data_Sheet_3.xls]

## Sheet: Data Sheet 3
Detailed information of OTU distribution and taxonmy in individual sample
OTU ID	CP01	CP02	CP03	CP04	NP01	NP02	NP03	NP04	taxonomy
OTU1	123	64	49	31	40472	54218	48485	58563	k__Bacteria; p__Firmicutes; c__Bacilli; o__Lactobacillales; f__Enterococcaceae; g__Enterococcus; s__uncultured_bacterium_g_Enterococcus
OTU10	2	0	0	0	0	0	0	0	k__Bacteria; p__Proteobacteria; c__Alphaproteobacteria; o__Rickettsiales; f__Mitochondria; g__uncultured_bacterium_f_Mitochondria; s__uncultured_bacterium_f_Mitochondria
OTU11	258	470	240	188	269	12	29	43	k__Bacteria; p__Proteobacteria; c__Gammaproteobacteria; o__Betaproteobacteriales; f__Burkholderiaceae; g__Delftia; s__uncultured_bacterium_g_Delftia
OTU12	4	0	0	0	0	0	0	0	k__Bacteria; p__Actinobacteria; c__Actinobacteria; o__Micrococcales; f__Microbacteriaceae; g__Curtobacterium; s__uncultured_bacterium_g_Curtobacterium
OTU13	1	3	4	0	11	180	263	122	k__Bacteria; p__Proteobacteria; c__Gammaproteobacteria; o__Pseudomonadales; f__Pseudomonadaceae; g__Pseudomonas; s__uncultured_bacterium_g_Pseudomonas
OTU14	3	3	16	0	0	0	0	1	k__Bacteria; p__Proteobacteria; c__Alphaproteobacteria; o__Rickettsiales; f__Mitochondria; g__uncultured_bacterium_f_Mitochondria; s__uncultured_bacterium_f_Mitochondria
OTU16	2	6	2	1	140	5	0	6	k__Bacteria; p__Actinobacteria; c__Actinobacteria; o__Micrococcales; f__Micrococcaceae; g__uncultured_bacterium_f_Micrococcaceae; s__uncultured_bacterium_f_Micrococcaceae
OTU17	0	0	0	0	108	6	0	0	k__Bacteria; p__Actinobacteria; c__Actinobacteria; o__Micrococcales; f__Micrococcaceae; g__Paenarthrobacter; s__uncultured_bacterium_g_Paenarthrobacter
OTU19	4	0	0	1	0	0	0	0	k__Bacteria; p__Proteobacteria; c__Alphaproteobacteria; o__Sphingomonadales; f__Sphingomonadaceae; g__Sphingomonas; s__uncultured_bacterium_g_Sphingomonas
OTU2	17913	24584	55145	17447	0	0	0	1	k__Bacteria; p__Proteobacteria; c__Alphaproteobacteria; o__Rickettsiales; f__Mitochondria; g__uncultured_bacterium_f_Mitochondria; s__uncultured_bacterium_f_Mitochondria
OTU20	7	0	83	3	0	1	0	0	k__Bacteria; p__Proteobacteria; c__Alphaproteobacteria; o__Rhizobiales; f__Rhizobiaceae; g__Allorhizobium-Neorhizobium-Pararhizobium-Rhizobium; s__uncultured_bacterium_g_Allorhizobium-Neorhizobium-Pararhizobium-Rhizobium
OTU21	26	38	34	10	11	10	51	59	k__Bacteria; p__Firmicutes; c__Bacilli; o__Bacillales; f__Staphylococcaceae; g__Staphylococcus; s__uncultured_bacterium_g_Staphylococcus
OTU22	0	10	91	0	0	0	0	0	k__Bacteria; p__Proteobacteria; c__Alphaproteobacteria; o__Rickettsiales; f__Mitochondria; g__uncultured_bacterium_f_Mitochondria; s__uncultured_bacterium_f_Mitochondria
OTU23	0	1	4	2	0	6	30	39	k__Bacteria; p__Actinobacteria; c__Actinobacteria; o__Corynebacteriales; f__Corynebacteriaceae; g__Corynebacterium_1; s__uncultured_bacterium_g_Corynebacterium_1
OTU24	0	0	20	1	0	2	71	54	k__Bacteria; p__Actinobacteria; c__Actinobacteria; o__Micrococcales; f__Micrococcaceae; g__Kocuria; s__uncultured_bacterium_g_Kocuria
OTU25	11	16	42	2	4	20	16	3	k__Bacteria; p__Proteobacteria; c__Gammaproteobacteria; o__Xanthomonadales; f__Xanthomonadaceae; g__Stenotrophomonas; s__uncultured_bacterium_g_Stenotrophomonas
OTU26	53	9	6	7	0	0	0	0	k__Bacteria; p__Proteobacteria; c__Alphaproteobacteria; o__Rhizobiales; f__Rhizobiaceae; g__Ensifer; s__uncultured_bacterium_g_Ensifer
OTU27	5	12	3	10	10	0	2	1	k__Bacteria; p__Firmicutes; c__Bacilli; o__Bacillales; f__Bacillaceae; g__Geobacillus; s__uncultured_bacterium_g_Geobacillus
OTU28	0	0	47	1	0	0	0	0	k__Bacteria; p__Actinobacteria; c__Actinobacteria; o__Corynebacteriales; f__Nocardiaceae; g__Gordonia; s__uncultured_bacterium_g_Gordonia
OTU39	4	0	37	0	0	0	0	0	k__Bacteria; p__Proteobacteria; c__Gammaproteobacteria; o__Alteromonadales; f__Alteromonadaceae; g__Rheinheimera; s__uncultured_bacterium_g_Rheinheimera
OTU4	21583	21803	14473	12374	7877	492	1070	1421	k__Bacteria; p__Proteobacteria; c__Gammaproteobacteria; o__Pseudomonadales; f__Pseudomonadaceae; g__Pseudomonas; s__uncultured_bacterium_g_Pseudomonas
OTU45	4	8	7	3	0	1	1	0	k__Bacteria; p__Proteobacteria; c__Gammaproteobacteria; o__Enterobacteriales; f__Enterobacteriaceae; g__Serratia; s__uncultured_bacterium_g_Serratia
OTU5	23	0	21	3	181	15	4	6	k__Bacteria; p__Proteobacteria; c__Alphaproteobacteria; o__Rhizobiales; f__Beijerinckiaceae; g__Methylobacterium; s__uncultured_bacterium_g_Methylobacterium
OTU6	16	34	109	12	17	61	121	279	k__Bacteria; p__Proteobacteria; c__Gammaproteobacteria; o__Enterobacteriales; f__Enterobacteriaceae; g__uncultured_bacterium_f_Enterobacteriaceae; s__uncultured_bacterium_f_Enterobacteriaceae
OTU7	3009	836	1152	3271	114	439	178	251	k__Bacteria; p__Proteobacteria; c__Alphaproteobacteria; o__Rickettsiales; f__Mitochondria; g__uncultured_bacterium_f_Mitochondria; s__uncultured_bacterium_f_Mitochondria
OTU79	0	5	0	0	0	1	11	24	k__Bacteria; p__Firmicutes; c__Bacilli; o__Bacillales; f__Staphylococcaceae; g__uncultured_bacterium_f_Staphylococcaceae; s__uncultured_bacterium_f_Staphylococcaceae
OTU8	47	1	1	0	0	0	0	1	k__Bacteria; p__Firmicutes; c__Bacilli; o__Bacillales; f__Paenibacillaceae; g__Paenibacillus; s__uncultured_bacterium_g_Paenibacillus
OTU95	326	4	0	0	0	0	0	0	k__Bacteria; p__Proteobacteria; c__Alphaproteobacteria; o__Rickettsiales; f__Mitochondria; g__uncultured_bacterium_f_Mitochondria; s__uncultured_bacterium_f_Mitochondria
OTU98	158	0	1	6	4	0	0	0	k__Bacteria; p__Proteobacteria; c__Alphaproteobacteria; o__Rickettsiales; f__Mitochondria; g__uncultured_bacterium_f_Mitochondria; s__uncultured_bacterium_f_Mitochondria
